# Supplementary material for: Genomic Profiling of Adults with Pharmacoresistant Genetic Generalized Epilepsy
Source: Brain Sci. 2026 May 14;16(5):521. doi: 10.3390/brainsci16050521 (PMC13204277; doi:10.3390/brainsci16050521)
Supplement: Supplementary file 1 [file brainsci-16-00521-s001.zip › TableS1.xlsx]

## Sheet: genes
Table S1. Genes affected by shared high-impact variants present in ≥80 percent of adults with pharmacoresistant genetic generalized epilepsy.
GENE
ACACA
ALG1L2
ANKRD36
ANKRD36C
APOL4
COL12A1
DEFB126
ERV3-1-ZNF117
FAM187B
FCGBP
FMO2
FOLR3
FOXO6
FRG2C
GOLGA6L2
GPATCH4
GPR33
GSTT4
GUCA1C
GVQW3
HLA-DPB1
HTR3D
KCNJ12
KMT2C
KRT18
KRTAP10-1
LILRA2
LILRB2
LMLN2
MAML3
MAP2K3
MUC3A
MUC6
NLRP8
OAS2
OR10D3
OR10X1
OR11G2
OR2L8
OR5AR1
OR8U1
P2RX5
PABPC3
PNLIPRP2
PRSS48
PSG7
RASA4
RHBG
SERPINB11
SIGLEC12
SLAIN1
SLC22A24
SLC25A5
SLC35G6
SON
TAS2R19
TDG
TGOLN2
TIGD6
TPTE
TYW1B
USP29
VDR
VNN2
VSIG10L
ZDHHC11B
ZFPM1
ZNF480
ZNF717
