# Supplementary material for: Genomic Profiling of Adults with Pharmacoresistant Genetic Generalized Epilepsy
Source: Brain Sci. 2026 May 14;16(5):521. doi: 10.3390/brainsci16050521 (PMC13204277; doi:10.3390/brainsci16050521)
Supplement: Supplementary file 1 [file brainsci-16-00521-s001.zip › TableS11.xlsx]

## Sheet: Sheet 1
Table S11. Variants significantly enriched in pharmacoresistant genetic generalized epilepsy compared with the Epi25 genetic generalized epilepsy cohort.
CHROM	POS	REF	ALT	QUAL	GENE	CLINVAR.ANNOTATION	VARIANT.TYPE	N.DELETERIOUS.ANNOVAR	DELETERIOUS.ALGS	SNPEFF.IMPACT	N.SAMPLES	FREQ.1000G	UNADJUSTED.PVAL.EXACT.BINOMIAL.TEST.1000G	FDR.ADJUSTED.PVAL.EXACT.BINOMIAL.TEST.1000G	FREQ.GNOMAD	UNADJUSTED.PVAL.EXACT.BINOMIAL.TEST.GNOMAD	FDR.ADJUSTED.PVAL.EXACT.BINOMIAL.TEST.GNOMAD	FREQ.GGE	UNADJUSTED.PVAL.EXACT.BINOMIAL.TEST.GGE.REF	FDR.ADJUSTED.PVAL.EXACT.BINOMIAL.TEST.GGE.REF
chr1	158579702	C	T	1307.06	OR10X1	.	stopgain	0		HIGH	9	0.502396	0.0214985	0.0569078	0.4968	0.011233	0.0203118	0.470904	0.00828002	0.0361545
chr2	97151924	C	T	516.64	ANKRD36	.	stopgain	0		HIGH	8	0.033147	6.17724e-11	2.52705e-10	0.4699	0.053789	0.0763456	0.00243902	5.61121e-20	1.06613e-18
chr6	33080689	G	T	1478.06	HLA-DPB1	.	stopgain	0		HIGH	8	0.270966	0.00075461	0.00212234	0.223	0.000177048	0.00146065	0.221586	0.000168788	0.00213799
chr19	35228117	C	T	930.06	FAM187B	.	stopgain	0		HIGH	9	0.318291	0.000239241	0.000828143	0.3278	0.000308076	0.00194016	0.328423	0.000313139	0.00297482
chr22	36191797	ACT	A	1250.03	APOL4	.	frameshift_deletion	0		HIGH	9				0.4037	0.00181319	0.00460387	0.474177	0.00856291	0.0361545
