# Supplementary material for: Genomic Profiling of Adults with Pharmacoresistant Genetic Generalized Epilepsy
Source: Brain Sci. 2026 May 14;16(5):521. doi: 10.3390/brainsci16050521 (PMC13204277; doi:10.3390/brainsci16050521)
Supplement: Supplementary file 1 [file brainsci-16-00521-s001.zip › TableS13.xlsx]

## Sheet: genes
Table S13. Number of exonic variants with either (i) LR ensemble model predicting deleterious, (ii) SVM ensemble model predicting deleterious, or (iii) snpEff predicting high-impact and which are found in at least N patients for N=1,2,…,10.
N	Number of deleterious variants found in at least N patients
1	2116
2	692
3	487
4	373
5	309
6	243
7	185
8	133
9	86
10	53
