# Supplementary material for: Genomic Profiling of Adults with Pharmacoresistant Genetic Generalized Epilepsy
Source: Brain Sci. 2026 May 14;16(5):521. doi: 10.3390/brainsci16050521 (PMC13204277; doi:10.3390/brainsci16050521)
Supplement: Supplementary file 1 [file brainsci-16-00521-s001.zip › TableS2.xlsx]

## Sheet: Formatted_Patient_Data
Table S2. Germline variant filtering summary (SNPs and Indels)
Sample	Variants before Filtering	Variants after Filtering
1	4914048	3690728
2	5868594	4334657
3	4992666	3772085
4	5133307	4415573
5	5119760	3932740
6	5071680	3382381
7	5975229	5134833
8	4897051	3383274
9	5032764	4161891
10	5123936	3959761
The number of germline variants, including both SNPs and indels, detected before and after filtering low-quality variants using bcftools.
