# Supplementary material for: Genomic Profiling of Adults with Pharmacoresistant Genetic Generalized Epilepsy
Source: Brain Sci. 2026 May 14;16(5):521. doi: 10.3390/brainsci16050521 (PMC13204277; doi:10.3390/brainsci16050521)
Supplement: Supplementary file 1 [file brainsci-16-00521-s001.zip › TableS3.xlsx]

## Sheet: Formatted_Patient_Data
Table S3. Commonality of germline variants among 10 samples
Number of Patients	Varient Count
1	4243106
2	1561805
3	1085280
4	886120
5	772030
6	693835
7	635465
8	584927
9	527994
10	409811
The distribution of common germline variants across 10 samples. The number of variants found in a specific number of samples is shown.
