# Supplementary material for: Genomic Profiling of Adults with Pharmacoresistant Genetic Generalized Epilepsy
Source: Brain Sci. 2026 May 14;16(5):521. doi: 10.3390/brainsci16050521 (PMC13204277; doi:10.3390/brainsci16050521)
Supplement: Supplementary file 1 [file brainsci-16-00521-s001.zip › TableS4.xlsx]

## Sheet: Sheet 1
Table S4. Shared high-impact variants present in ≥80 percent of adults with pharmacoresistant genetic generalized epilepsy.
CHROM	GENE	CODING.SEQ.CHANGE	AA.CHANGE	ALTERNATE.ALLELE.COUNTS	ALLELE.NUMBER	CLINVAR.ANNOTATION	N.DELETERIOUS.ANNOVAR	DELETERIOUS.ALGS	IS.LR.DELETERIOUS	IS.SVM.DELETERIOUS	SNPEFF.IMPACT	SAMPLES	N.SAMPLES	FREQ.1000G	UNADJUSTED.PVAL.EXACT.BINOMIAL.TEST.1000G	FDR.ADJUSTED.PVAL.EXACT.BINOMIAL.TEST.1000G	FREQ.GNOMAD	UNADJUSTED.PVAL.EXACT.BINOMIAL.TEST.GNOMAD	FDR.ADJUSTED.PVAL.EXACT.BINOMIAL.TEST.GNOMAD	FREQ.GGE	UNADJUSTED.PVAL.EXACT.BINOMIAL.TEST.GGE.REF	FDR.ADJUSTED.PVAL.EXACT.BINOMIAL.TEST.GGE.REF
chr1	FOXO6	c.1007_1008insGGGACGCCCGCCTACTTCGGCGGCTGCAAGGGCGGCGCCTACGGCGGGGGCGGGGGCTTCGGGCCGCCGGCGATGGGCGCTCTGCGCCGTCTGCCCATGCAGACCATCCAGGAGAACAAGCAGGCCAGCTTCGTGCCGGCCGCGGCGCCCTTCCGCCCTGGGGCGCTGCCCGCGCTGCTGCCGCCGCCGCCGCCCGCGCC	p.Arg337fs	16	16	.	0		FALSE	FALSE	HIGH	1,2,4,5,6,8,9,10	8				0.9973	0.000323359	0.0129561
chr1	RHBG	c.1271dupC	p.Asp425fs	16	18	.	0		FALSE	FALSE	HIGH	1,2,3,4,5,6,8,9,10	9	0.00199681	5.0379e-24	2.41001e-21	0.6416	0.10763	0.289417
chr1	GPATCH4	c.1083_1084insGT	p.Phe362fs	20	20	.	0		FALSE	FALSE	HIGH	1,2,3,4,5,6,7,8,9,10	10	0.994209	1	1	0.9945	1	1	0.997909	1	1
chr1	OR10X1	c.198G>A	p.Trp66*	11	18	.	0		FALSE	FALSE	HIGH	1,2,3,4,5,6,7,8,9	9	0.502396	0.0214985	0.153244	0.4968	0.011233	0.0910927	0.470904	0.00828002	0.0683853
chr1	FMO2	c.1414C>T	p.Gln472*	17	18	Benign	0		FALSE	FALSE	HIGH	1,2,3,4,5,6,7,8,9	9				0.964	0.306941	0.496127	0.988525	0.109006	0.248455
chr1	OR2L8	c.867T>A	p.Tyr289*	17	18	.	0		FALSE	FALSE	HIGH	1,3,4,5,6,7,8,9,10	9	0.745807	0.468712	0.657205	0.7944	0.698302	0.833739	0.894344	1	1
chr2	TGOLN2	c.1363T>C	p.Ter455Glnext*?	12	16	.	0		FALSE	FALSE	HIGH	1,2,3,4,5,6,7,9	8	0.778954	1	1	0.6805	0.518215	0.675131	0.627718	0.339839	0.500499
chr2	ANKRD36C	c.1289_1290dupTT	p.Asp431fs	10	20	.	0		FALSE	FALSE	HIGH	1,2,3,4,5,6,7,8,9,10	10				0.5003	0.00195316	0.0309036
chr2	ANKRD36C	c.1285_1286delGC	p.Ala429fs	10	20	.	0		FALSE	FALSE	HIGH	1,2,3,4,5,6,7,8,9,10	10				0.5002	0.00195314	0.0309036
chr2	ANKRD36C	c.1249C>T	p.Arg417*	10	20	.	0		FALSE	FALSE	HIGH	1,2,3,4,5,6,7,8,9,10	10	0.000399361	1.03194e-34	8.22763e-32	0.5002	0.00195314	0.0309036
chr2	ANKRD36	c.1147C>T	p.Arg383*	8	16	.	0		FALSE	FALSE	HIGH	1,2,4,5,6,7,9,10	8	0.033147	6.17724e-11	1.74236e-08	0.4699	0.053789	0.207686	0.00243902	5.61121e-20	2.53487e-18
chr2	ANKRD36	c.1183_1184delGC	p.Ala395fs	8	16	.	0		FALSE	FALSE	HIGH	1,2,4,5,6,7,9,10	8				0.4017	0.0185374	0.122456
chr2	ANKRD36	c.1187_1188dupTT	p.Asp397fs	8	16	.	0		FALSE	FALSE	HIGH	1,2,4,5,6,7,9,10	8				0.4138	0.020317	0.128066
chr3	FRG2C	c.483delG	p.Arg161fs	10	20	.	0		FALSE	FALSE	HIGH	1,2,3,4,5,6,7,8,9,10	10				0.4897	0.000793051	0.0199608
chr3	ZNF717	c.2743T>G	p.Ter915Glyext*?	8	16	.	0		FALSE	FALSE	HIGH	1,3,5,6,7,8,9,10	8				0.3686	0.00695249	0.0694003
chr3	ZNF717	c.2599G>T	p.Glu867*	8	16	.	1	SIFT	FALSE	FALSE	HIGH	1,3,5,6,7,8,9,10	8				0.3555	0.00538516	0.061019
chr3	ZNF717	c.2371T>A	p.Cys791Ser	8	16	.	6	SIFT-POLYPHEN2.HDIV-POLYPHEN2.HVAR-FATHMM-RADIAL.SVM-LR	TRUE	TRUE	MODERATE	1,3,5,6,7,8,9,10	8				0.3689	0.00699239	0.0694003
chr3	ZNF717	c.2013delG	p.Asn673fs	8	16	.	0		FALSE	FALSE	HIGH	1,3,5,6,7,8,9,10	8				0.3666	0.0066913	0.0694003
chr3	ZNF717	c.1879delA	p.Thr627fs	8	16	.	0		FALSE	FALSE	HIGH	1,3,5,6,7,8,9,10	8				0.3683	0.00691278	0.0694003
chr3	ZNF717	c.1575T>G	p.His525Gln	8	16	.	7	SIFT-POLYPHEN2.HDIV-POLYPHEN2.HVAR-MUTATION.ASSESSOR-FATHMM-RADIAL.SVM-LR	TRUE	TRUE	MODERATE	1,3,5,6,7,8,9,10	8				0.3673	0.00678177	0.0694003
chr3	ZNF717	c.1506_1507delAG	p.Glu504fs	8	16	.	0		FALSE	FALSE	HIGH	1,3,5,6,7,8,9,10	8				0.3671	0.00675582	0.0694003
chr3	ZNF717	c.1284T>A	p.Cys428*	8	16	.	0		FALSE	FALSE	HIGH	1,3,5,6,7,8,9,10	8				0.3643	0.00640105	0.0678597
chr3	GUCA1C\x3bGUCA1C	c.442+1G>T		10	16	.	4	SIFT-POLYPHEN2.HDIV-POLYPHEN2.HVAR-FATHMM	FALSE	FALSE	HIGH	1,3,4,5,7,8,9,10	8	0.249601	0.000410895	0.0312651	0.2967	0.0014673	0.0279077
chr3	ALG1L2	c.469delC	p.Leu157fs	14	20	.	0		FALSE	FALSE	HIGH	1,2,3,4,5,6,7,8,9,10	10	0.453474	0.000367726	0.0292405	0.6327	0.0170614	0.117553
chr3	HTR3D\x3bHTR3D	c.511+1G>C		10	16	.	0		FALSE	FALSE	HIGH	1,2,3,5,6,7,8,10	8	0.533746	0.117382	0.312822	0.5018	0.109398	0.291372	0.465903	0.0528702	0.168708
chr4	MAML3	c.1506delG	p.Gln502fs	14	18	.	0		FALSE	FALSE	HIGH	1,2,3,4,5,6,7,8,9	9				0.7568	0.468153	0.640637
chr4	MAML3	c.1494_1504delGCAGCAGCAGC	p.Gln499fs	14	18	.	0		FALSE	FALSE	HIGH	1,2,3,4,5,6,7,8,9	9	0.0091853	4.61567e-18	1.79223e-15	0.7541	0.468014	0.640637
chr4	PRSS48	c.985T>G	p.Ter329Gluext*?	15	18	.	0		FALSE	FALSE	HIGH	1,2,3,5,6,7,8,9,10	9	0.779553	0.701746	0.849319	0.8698	1	1	0.930144	0.515269	0.662074
chr5	ZDHHC11B	c.2T>G	p.Met1?	12	18	.	1	SIFT	FALSE	FALSE	HIGH	1,2,4,5,6,7,8,9,10	9	0.778954	0.701962	0.849425	0.7382	0.470793	0.64108
chr5	TIGD6	c.1032delA	p.Glu345fs	9	16	Benign	0		FALSE	FALSE	HIGH	1,2,3,4,5,6,9,10	8	0.51877	0.111852	0.30664	0.5667	0.203274	0.396677	0.620749	0.336744	0.498591
chr6	HLA-DPB1	c.118G>T	p.Gly40*	11	16	.	0		FALSE	FALSE	HIGH	1,2,3,4,5,6,7,10	8	0.270966	0.00075461	0.0468086	0.223	0.000177048	0.0100189	0.221586	0.000168788	0.00611003
chr6	COL12A1	c.9172G>A	p.Gly3058Ser	14	20	Benign	7	SIFT-POLYPHEN2.HDIV-POLYPHEN2.HVAR-LRT-FATHMM-RADIAL.SVM-LR	TRUE	TRUE	MODERATE	1,2,3,4,5,6,7,8,9,10	10	0.711861	0.0725999	0.255472	0.7257	0.0715036	0.239012	0.757229	0.13195	0.275853
chr6	VNN2	c.1210C>A	p.Leu404Met	20	20	.	2	FATHMM-LR	TRUE	FALSE	MODERATE	1,2,3,4,5,6,7,8,9,10	10	1	1	1	0.9998	1	1	0.999818	1	1
chr7	ERV3-1-ZNF117\x3bZNF117	c.1282C>T	p.Arg428*	17	18	.	0		FALSE	FALSE	HIGH	1,2,3,4,5,7,8,9,10	9	0.881789	1	1	0.8974	1	1	0.940149	0.46053	0.619078
chr7	TYW1B	c.1118G>A	p.Trp373*	15	18	.	0		FALSE	FALSE	HIGH	1,3,4,5,6,7,8,9,10	9				0.695	0.300659	0.492886	0.735225	0.471968	0.626251
chr7	TYW1B	c.1014dupT	p.Glu339fs	19	20	.	0		FALSE	FALSE	HIGH	1,2,3,4,5,6,7,8,9,10	10				0.788	0.133703	0.319948	0.788832	0.134042	0.278381
chr7	MUC3A	c.1377_1380delCGGT	p.Gly460fs	8	16	.	0		FALSE	FALSE	HIGH	2,4,5,6,7,8,9,10	8				0.3995	0.018286	0.121449
chr7	MUC3A	c.1381_1382insGAA	p.Phe461delinsTerIle	8	16	.	0		FALSE	FALSE	HIGH	2,4,5,6,7,8,9,10	8				0.4012	0.0184783	0.122201
chr7	MUC3A	c.1385dupT	p.Thr463fs	8	16	.	0		FALSE	FALSE	HIGH	2,4,5,6,7,8,9,10	8				0.4653	0.0527442	0.206011
chr7	MUC3A	c.2654delG	p.Gly885fs	10	20	.	0		FALSE	FALSE	HIGH	1,2,3,4,5,6,7,8,9,10	10				0.4826	0.000685288	0.0193995
chr7	MUC3A	c.2656_2657insA	p.Gly886fs	9	18	.	0		FALSE	FALSE	HIGH	1,2,3,4,6,7,8,9,10	9				0.4606	0.00754778	0.073402
chr7	MUC3A	c.3615C>G	p.Tyr1205*	10	20	.	0		FALSE	FALSE	HIGH	1,2,3,4,5,6,7,8,9,10	10				0.4985	0.000947658	0.0199608
chr7	MUC3A	c.8830C>T	p.Gln2944*	10	20	.	0		FALSE	FALSE	HIGH	1,2,3,4,5,6,7,8,9,10	10				0.4999	0.000974611	0.0199608
chr7	RASA4	c.422A>G	p.Glu141Gly	8	16	Benign	5	SIFT-POLYPHEN2.HDIV-POLYPHEN2.HVAR-MUTATION.TASTER-LR	TRUE	FALSE	MODERATE	2,3,5,6,7,8,9,10	8				0.3647	0.00645076	0.0683121
chr7	KMT2C	c.2963G>T	p.Cys988Phe	10	20	Benign	7	SIFT-POLYPHEN2.HDIV-POLYPHEN2.HVAR-MUTATION.TASTER-FATHMM-RADIAL.SVM-LR	TRUE	TRUE	MODERATE	1,2,3,4,5,6,7,8,9,10	10				0.4319	0.000225856	0.0111126
chr7	KMT2C	c.2447dupA	p.Tyr816fs	9	18	Benign	0		FALSE	FALSE	HIGH	2,3,4,5,6,7,8,9,10	9				0.4946	0.0109154	0.0893849
chr10	PNLIPRP2	c.1072-1A>G		11	16	.	0		FALSE	FALSE	HIGH	2,3,4,5,6,7,9,10	8	0.478435	0.0562388	0.225775	0.5463	0.124447	0.308528
chr11	MUC6	c.5764_5765insTG	p.Thr1922fs	9	18	Pathogenic	0		FALSE	FALSE	HIGH	2,3,4,5,6,7,8,9,10	9				0.2899	0.000106889	0.00844955
chr11	MUC6	c.5759_5760delAC	p.Tyr1920fs	2,6	16	Pathogenic	0		FALSE	FALSE	HIGH	1,2,3,4,6,7,8,10	8				0.2337	0.000251535	0.0115232
chr11	OR8U1\x3bOR8U8	c.156_157insGA	p.Thr53fs	10	20	.	0		FALSE	FALSE	HIGH	1,2,3,4,5,6,7,8,9,10	10				0.4923	0.000836177	0.0199608
chr11	OR8U1\x3bOR8U8	c.161_162delGT	p.Ser54fs	10	20	.	0		FALSE	FALSE	HIGH	1,2,3,4,5,6,7,8,9,10	10				0.4922	0.00083448	0.0199608
chr11	OR8U1\x3bOR8U8	c.325_326insCGGC	p.Ile109fs	10	20	.	0		FALSE	FALSE	HIGH	1,2,3,4,5,6,7,8,9,10	10				0.4768	0.000607243	0.0182541
chr11	OR8U1\x3bOR8U8	c.327_330delATCA	p.Ile109fs	10	20	.	0		FALSE	FALSE	HIGH	1,2,3,4,5,6,7,8,9,10	10				0.4828	0.000688133	0.0194719
chr11	OR8U1\x3bOR8U8	c.684_685insAG	p.His229fs	10	20	.	0		FALSE	FALSE	HIGH	1,2,3,4,5,6,7,8,9,10	10				0.492	0.000831096	0.0199608
chr11	OR8U1\x3bOR8U8	c.686_687delAT	p.His229fs	10	20	.	0		FALSE	FALSE	HIGH	1,2,3,4,5,6,7,8,9,10	10				0.4915	0.000822688	0.0199608
chr11	OR5AR1	c.55C>T	p.Gln19*	12	16	.	2	SIFT-LRT	FALSE	FALSE	HIGH	1,3,4,5,6,8,9,10	8	0.623003	0.337633	0.536398	0.5984	0.33365	0.521451	0.656574	0.510317	0.660907
chr11	SLC22A24	c.1503T>G	p.Tyr501*	13	20	.	0		FALSE	FALSE	HIGH	1,2,3,4,5,6,7,8,9,10	10	0.753994	0.132934	0.331242	0.7612	0.131036	0.317129	0.787052	0.133335	0.27754
chr11	FOLR3	c.320_321delAT	p.Tyr107fs	16	18	Benign	0		FALSE	FALSE	HIGH	1,2,3,4,5,6,7,8,9	9				0.8729	1	1	0.914439	0.591166	0.728388
chr11	GVQW3	c.807C>A	p.Cys269*	19	20	.	0		FALSE	FALSE	HIGH	1,2,3,4,5,6,7,8,9,10	10	0.935104	1	1	0.9344	1	1
chr11	OR10D3	c.756T>G	p.Tyr252*	10	16	.	0		FALSE	FALSE	HIGH	1,2,3,5,6,7,8,9	8	0.491414	0.0612501	0.234628	0.5132	0.1106	0.292398
chr12	TAS2R19	c.900A>G	p.Ter300Trpext*?	10	20	.	0		FALSE	FALSE	HIGH	1,2,3,4,5,6,7,8,9,10	10				0.446	0.000311421	0.0129561
chr12	VDR	c.2T>C	p.Met1?	12	16	Conflicting_interpretations_of_pathogenicity	4	SIFT-POLYPHEN2.HDIV-LRT-FATHMM	FALSE	FALSE	HIGH	1,3,4,5,6,7,8,9	8	0.671526	0.513925	0.689751	0.6621	0.511139	0.672867	0.633479	0.343165	0.502973
chr12	KRT18	c.50G>A	p.Gly17Asp	10	20	.	6	SIFT-POLYPHEN2.HDIV-MUTATION.TASTER-FATHMM-RADIAL.SVM-LR	TRUE	TRUE	MODERATE	1,2,3,4,5,6,7,8,9,10	10				0.3206	1.14719e-05	0.00259154
chr12	KRT18	c.83C>A	p.Pro28Gln	10	20	.	3	POLYPHEN2.HDIV-FATHMM-LR	TRUE	FALSE	MODERATE	1,2,3,4,5,6,7,8,9,10	10				0.3067	7.36441e-06	0.00177574
chr12	KRT18	c.94G>T	p.Ala32Ser	10	20	.	4	MUTATION.TASTER-FATHMM-RADIAL.SVM-LR	TRUE	TRUE	MODERATE	1,2,3,4,5,6,7,8,9,10	10				0.3242	1.28271e-05	0.0028597
chr12	KRT18	c.102C>A	p.Ser34Arg	10	20	.	5	SIFT-LRT-MUTATION.TASTER-FATHMM-LR	TRUE	FALSE	MODERATE	1,2,3,4,5,6,7,8,9,10	10				0.3313	1.59299e-05	0.00344965
chr12	KRT18	c.112G>T	p.Gly38Cys	10	20	.	7	POLYPHEN2.HDIV-POLYPHEN2.HVAR-LRT-MUTATION.TASTER-FATHMM-RADIAL.SVM-LR	TRUE	TRUE	MODERATE	1,2,3,4,5,6,7,8,9,10	10				0.3429	2.24737e-05	0.00448136
chr12	KRT18	c.127G>C	p.Gly43Arg	9,1	20	.	6	SIFT-LRT-MUTATION.TASTER-FATHMM-RADIAL.SVM-LR	TRUE	TRUE	MODERATE	1,2,3,4,5,6,7,8,9,10	10				0.2923	4.5529e-06	0.00118116
chr12	KRT18	c.174_175insA	p.Gly59fs	10	20	Benign	0		FALSE	FALSE	HIGH	1,2,3,4,5,6,7,8,9,10	10				0.3619	3.85377e-05	0.00608541
chr12	KRT18	c.175G>T	p.Gly59Trp	10	20	.	5	SIFT-MUTATION.TASTER-FATHMM-RADIAL.SVM-LR	TRUE	TRUE	MODERATE	1,2,3,4,5,6,7,8,9,10	10				0.364	4.08332e-05	0.00608541
chr12	KRT18	c.252G>A	p.Met84Ile	9	18	.	6	SIFT-LRT-MUTATION.TASTER-FATHMM-RADIAL.SVM-LR	TRUE	TRUE	MODERATE	1,2,3,4,5,6,8,9,10	9				0.448	0.00696499	0.0694003
chr12	KRT18	c.268C>T	p.Arg90Cys	8	16	Benign/Likely_benign	5	SIFT-MUTATION.TASTER-FATHMM-RADIAL.SVM-LR	TRUE	TRUE	MODERATE	1,2,4,5,6,8,9,10	8				0.4667	0.0530418	0.206615
chr12	KRT18	c.274G>C	p.Ala92Pro	8	16	Benign/Likely_benign	9	SIFT-POLYPHEN2.HDIV-POLYPHEN2.HVAR-LRT-MUTATION.TASTER-MUTATION.ASSESSOR-FATHMM-RADIAL.SVM-LR	TRUE	TRUE	MODERATE	1,2,4,5,6,8,9,10	8				0.4658	0.0528484	0.206207
chr12	TDG	c.292dupA	p.Ile98fs	8	16	.	0		FALSE	FALSE	HIGH	1,2,3,5,6,7,9,10	8	0.472244	0.0543954	0.222842	0.4519	0.0507941	0.203609
chr12	OAS2	c.2159A>G	p.Ter720Trpext*?	14	16	.	0		FALSE	FALSE	HIGH	2,3,5,6,7,8,9,10	8	0.864417	0.634645	0.795645	0.7676	1	1	0.684407	0.734683	0.849302
chr13	PABPC3	c.761_762insT	p.Lys254fs	8	16	.	0		FALSE	FALSE	HIGH	1,2,3,4,5,7,8,9	8	0.0964457	2.81626e-07	5.82712e-05	0.43	0.02379	0.137728
chr13	PABPC3	c.874C>T	p.Gln292*	8	16	.	2	SIFT-MUTATION.TASTER	FALSE	FALSE	HIGH	1,2,3,4,5,7,8,9	8				0.4402	0.0266527	0.145708
chr13	PABPC3	c.937delG	p.Ala313fs	8	16	.	0		FALSE	FALSE	HIGH	1,2,3,4,5,7,8,9	8				0.4366	0.0255805	0.143204
chr13	PABPC3	c.976_980delATGAT	p.Met326fs	8	16	.	0		FALSE	FALSE	HIGH	1,2,3,4,5,7,8,9	8				0.4345	0.0249865	0.14143
chr13	SLAIN1	c.220_221dupGG	p.Leu75fs	16	16	Benign	0		FALSE	FALSE	HIGH	1,2,4,6,7,8,9,10	8				1	0	0
chr13	SLAIN1	c.230dupC	p.Leu78fs	16	16	Benign	0		FALSE	FALSE	HIGH	1,2,4,6,7,8,9,10	8	1	0	0	1	0	0
chr14	OR11G2	c.585dupA	p.Gly196fs	13	20	.	0		FALSE	FALSE	HIGH	1,2,3,4,5,6,7,8,9,10	10				0.6739	0.0366277	0.173809	0.688489	0.0371694	0.142811
chr14	LMLN2	c.17delT	p.Leu6fs	12	16	.	0		FALSE	FALSE	HIGH	1,4,5,6,7,8,9,10	8	0.51857	0.1118	0.306552	0.5701	0.204254	0.397046
chr14	LMLN2	c.14_15delTG	p.Leu5fs	12	16	.	0		FALSE	FALSE	HIGH	1,4,5,6,7,8,9,10	8	0.51857	0.1118	0.306552	0.5974	0.333753	0.521451
chr14	GPR33	c.418C>T	p.Arg140*	19	20	.	0		FALSE	FALSE	HIGH	1,2,3,4,5,6,7,8,9,10	10				0.9907	1	1	0.99309	1	1
chr15	GOLGA6L2	c.2080delA	p.Arg694fs	18	18	.	0		FALSE	FALSE	HIGH	1,3,4,5,6,7,8,9,10	9	1	0	0	0.998	0.019821	0.12588
chr15	GOLGA6L2	c.2017delG	p.Glu673fs	9	18	.	0		FALSE	FALSE	HIGH	1,3,4,5,6,7,8,9,10	9				0.4437	0.00684202	0.0694003
chr15	GOLGA6L2	c.1975_2015delGAAGATGCGGGAGCAGGAGGAGAAGATGTGGGAGCAGGAAG	p.Glu659fs	9	18	.	0		FALSE	FALSE	HIGH	1,3,4,5,6,7,8,9,10	9				0.4394	0.00675689	0.0694003
chr16	ZFPM1	c.1331_1332delAG	p.Glu444fs	16	16	.	0		FALSE	FALSE	HIGH	1,3,4,6,7,8,9,10	8	0.974641	0.0252749	0.163783	0.9788	0.0180611	0.120603	0.991539	0.00307908	0.0407621
chr16	ZFPM1	c.1335delT	p.Leu446fs	16	16	.	0		FALSE	FALSE	HIGH	1,3,4,6,7,8,9,10	8	0.972644	0.0291003	0.173876	0.9788	0.0180611	0.120603	0.991539	0.00307908	0.0407621
chr17	P2RX5	c.333delC	p.Asn112fs	11	16	Benign	0		FALSE	FALSE	HIGH	1,2,3,4,5,6,8,9	8	0.573482	0.205441	0.411816	0.5768	0.206811	0.398723	0.656119	0.510276	0.660907
chr17	SLC35G6	c.977G>A	p.Trp326*	16	20	.	0		FALSE	FALSE	HIGH	1,2,3,4,5,6,7,8,9,10	10	0.746406	0.0748366	0.257951	0.7291	0.0716366	0.239126	0.755956	0.132312	0.276268
chr17	MAP2K3	c.304C>T	p.Gln102*	10	20	.	1	LRT	FALSE	FALSE	HIGH	1,2,3,4,5,6,7,8,9,10	10				0.5	0.00195312	0.0309036
chr17	KCNJ12	c.415G>A	p.Glu139Lys	10	20	.	9	SIFT-POLYPHEN2.HDIV-POLYPHEN2.HVAR-LRT-MUTATION.TASTER-MUTATION.ASSESSOR-FATHMM-RADIAL.SVM-LR	TRUE	TRUE	MODERATE	1,2,3,4,5,6,7,8,9,10	10				0.4999	0.000974611	0.0199608
chr17	KCNJ12	c.433G>A	p.Gly145Ser	10	20	.	9	SIFT-POLYPHEN2.HDIV-POLYPHEN2.HVAR-LRT-MUTATION.TASTER-MUTATION.ASSESSOR-FATHMM-RADIAL.SVM-LR	TRUE	TRUE	MODERATE	1,2,3,4,5,6,7,8,9,10	10	0.000199681	1.00778e-37	9.27115e-35	0.5	0.00195312	0.0309036
chr17	KCNJ12	c.517G>A	p.Asp173Asn	10	20	.	7	POLYPHEN2.HDIV-POLYPHEN2.HVAR-LRT-MUTATION.TASTER-FATHMM-RADIAL.SVM-LR	TRUE	TRUE	MODERATE	1,2,3,4,5,6,7,8,9,10	10				0.4999	0.000974611	0.0199608
chr17	KCNJ12	c.554C>T	p.Ala185Val	10	20	.	7	SIFT-POLYPHEN2.HDIV-LRT-MUTATION.TASTER-FATHMM-RADIAL.SVM-LR	TRUE	TRUE	MODERATE	1,2,3,4,5,6,7,8,9,10	10				0.4969	0.000917677	0.0199608
chr17	KCNJ12	c.782G>A	p.Arg261His	10	20	.	8	SIFT-POLYPHEN2.HDIV-POLYPHEN2.HVAR-LRT-MUTATION.TASTER-FATHMM-RADIAL.SVM-LR	TRUE	TRUE	MODERATE	1,2,3,4,5,6,7,8,9,10	10				0.5	0.00195312	0.0309036
chr17	KCNJ12	c.785T>G	p.Ile262Ser	10	20	.	8	SIFT-POLYPHEN2.HDIV-POLYPHEN2.HVAR-LRT-MUTATION.TASTER-FATHMM-RADIAL.SVM-LR	TRUE	TRUE	MODERATE	1,2,3,4,5,6,7,8,9,10	10				0.5	0.00195312	0.0309036
chr17	KCNJ12	c.865G>C	p.Glu289Gln	10	20	.	5	LRT-MUTATION.TASTER-FATHMM-RADIAL.SVM-LR	TRUE	TRUE	MODERATE	1,2,3,4,5,6,7,8,9,10	10				0.5	0.00195312	0.0309036
chr17	KCNJ12	c.869C>T	p.Thr290Met	10	20	.	6	POLYPHEN2.HDIV-LRT-MUTATION.TASTER-FATHMM-RADIAL.SVM-LR	TRUE	TRUE	MODERATE	1,2,3,4,5,6,7,8,9,10	10	0.000199681	1.00778e-37	9.27115e-35	0.5	0.00195312	0.0309036
chr17	KCNJ12	c.889G>A	p.Val297Ile	10	20	.	6	SIFT-LRT-MUTATION.TASTER-FATHMM-RADIAL.SVM-LR	TRUE	TRUE	MODERATE	1,2,3,4,5,6,7,8,9,10	10				0.4999	0.000974611	0.0199608
chr17	KCNJ12	c.906G>T	p.Met302Ile	10	20	.	5	LRT-MUTATION.TASTER-FATHMM-RADIAL.SVM-LR	TRUE	TRUE	MODERATE	1,2,3,4,5,6,7,8,9,10	10				0.4999	0.000974611	0.0199608
chr17	KCNJ12	c.1028C>T	p.Ser343Leu	10	20	.	6	SIFT-LRT-MUTATION.TASTER-FATHMM-RADIAL.SVM-LR	TRUE	TRUE	MODERATE	1,2,3,4,5,6,7,8,9,10	10				0.4992	0.00096105	0.0199608
chr17	KCNJ12	c.1113C>G	p.Ser371Arg	10	20	.	4	MUTATION.TASTER-FATHMM-RADIAL.SVM-LR	TRUE	TRUE	MODERATE	1,2,3,4,5,6,7,8,9,10	10				0.5	0.00195312	0.0309036
chr17	KCNJ12	c.1132G>A	p.Glu378Lys	10	20	.	6	POLYPHEN2.HDIV-LRT-MUTATION.TASTER-FATHMM-RADIAL.SVM-LR	TRUE	TRUE	MODERATE	1,2,3,4,5,6,7,8,9,10	10				0.5	0.00195312	0.0309036
chr17	KCNJ12	c.1214G>T	p.Ser405Ile	10	20	.	2	FATHMM-LR	TRUE	FALSE	MODERATE	1,2,3,4,5,6,7,8,9,10	10				0.5	0.00195312	0.0309036
chr17	ACACA	c.1816G>A	p.Glu606Lys	9	18	.	5	LRT-MUTATION.TASTER-FATHMM-RADIAL.SVM-LR	TRUE	TRUE	MODERATE	1,2,4,5,6,7,8,9,10	9
chr18	SERPINB11	c.268G>T	p.Glu90*	12	16	.	0		FALSE	FALSE	HIGH	1,2,3,5,6,8,9,10	8				0.6285	0.34025	0.524126	0.683952	0.734772	0.849302
chr19	FAM187B	c.564G>A	p.Trp188*	11	18	.	0		FALSE	FALSE	HIGH	1,2,3,4,5,6,7,8,10	9	0.318291	0.000239241	0.0220091	0.3278	0.000308076	0.0129561	0.328423	0.000313139	0.0106905
chr19	FCGBP	c.8279C>A	p.Pro2760Gln	10	20	.	3	POLYPHEN2.HDIV-FATHMM-LR	TRUE	FALSE	MODERATE	1,2,3,4,5,6,7,8,9,10	10				0.4997	0.000970719	0.0199608
chr19	PSG7	c.292C>T	p.Arg98*	17	18	.	0		FALSE	FALSE	HIGH	1,2,3,4,6,7,8,9,10	9				0.8307	1	1
chr19	VSIG10L	c.2576dupC	p.Gln860fs	18	18	.	0		FALSE	FALSE	HIGH	1,3,4,5,6,7,8,9,10	9	1	0	0	1	0	0
chr19	SIGLEC12	c.196dupG	p.Ala66fs	13	18	Benign	0		FALSE	FALSE	HIGH	1,2,3,4,5,6,7,8,9	9	0.592851	0.0560902	0.225775	0.6397	0.10679	0.288378	0.651937	0.18058	0.338708
chr19	ZNF480	c.9_10delTG	p.Cys3fs	13	18	Benign	0		FALSE	FALSE	HIGH	1,2,3,4,5,7,8,9,10	9	0.599042	0.0582805	0.228345	0.6283	0.102852	0.284113	0.692308	0.301479	0.466551
chr19	LILRB2	c.721delC	p.Leu241fs	9	18	.	0		FALSE	FALSE	HIGH	1,2,3,4,5,6,7,9,10	9				0.4615	0.00760238	0.0737221
chr19	LILRB2	c.716_717insG	p.Ser240fs	9	18	.	0		FALSE	FALSE	HIGH	1,2,3,4,5,6,7,9,10	9				0.467	0.00797471	0.0743326
chr19	LILRA2	c.525G>A	p.Trp175*	8	16	.	0		FALSE	FALSE	HIGH	1,2,3,4,5,6,7,9	8				0.4529	0.0508835	0.203657
chr19	NLRP8	c.3147G>C	p.Ter1049Tyrext*?	14	16	.	0		FALSE	FALSE	HIGH	1,3,4,5,7,8,9,10	8	0.724641	0.737131	0.868467	0.7435	1	1	0.74477	1	1
chr19	USP29	c.2739C>A	p.Tyr913*	18	20	.	0		FALSE	FALSE	HIGH	1,2,3,4,5,6,7,8,9,10	10	0.952077	1	1	0.897	0.61277	0.759243	0.857338	0.375664	0.53315
chr20	DEFB126	c.317_318delCC	p.Pro106fs	11	18	Benign	0		FALSE	FALSE	HIGH	1,2,3,4,5,6,7,8,9	9				0.5523	0.0283625	0.15052	0.561408	0.0504632	0.166085
chr21	TPTE	c.1156A>G	p.Lys386Glu	20	20	.	3	LRT-FATHMM-LR	TRUE	FALSE	MODERATE	1,2,3,4,5,6,7,8,9,10	10				1	1	1
chr21	TPTE	c.1409T>C	p.Leu470Pro	14	20	.	4	SIFT-LRT-FATHMM-LR	TRUE	FALSE	MODERATE	1,2,3,4,5,6,7,8,9,10	10				0.7653	0.130436	0.316492
chr21	SON	c.7236dupA	p.Ala2413fs	18	18	Benign	0		FALSE	FALSE	HIGH	1,2,3,4,5,7,8,9,10	9	1	0	0	1	0	0	1	0	0
chr21	SON	c.7248delA	p.Arg2416fs	18	18	Benign	0		FALSE	FALSE	HIGH	1,2,3,4,5,7,8,9,10	9	1	0	0	1	0	0	0.999909	0.000908884	0.0195499
chr21	KRTAP10-1	c.477_478insCA	p.Ser160fs	11	16	.	0		FALSE	FALSE	HIGH	1,2,3,6,7,8,9,10	8				0.6571	0.51037	0.672867	0.657731	0.51044	0.660907
chr21	KRTAP10-1	c.475_476delGA	p.Asp159fs	11	16	.	0		FALSE	FALSE	HIGH	1,2,3,6,7,8,9,10	8				0.6605	0.510839	0.672867	0.658049	0.510478	0.660907
chr22	GSTT4	c.696delT	p.Asn232fs	9	18	.	0		FALSE	FALSE	HIGH	1,2,3,4,5,6,7,8,9	9				0.3797	0.00107986	0.0213204
chr22	GSTT4	c.693delG	p.Asn232fs	9	18	.	0		FALSE	FALSE	HIGH	1,2,3,4,5,6,7,8,9	9				0.38	0.00108712	0.0214388
chr22	GSTT4\x3bGSTTP2	c.688_689insCG	p.Lys230fs	9	18	.	0		FALSE	FALSE	HIGH	1,2,3,4,5,6,7,8,9	9				0.3875	0.0012829	0.0247611
chr22	APOL4	c.332_333delAG	p.Glu111fs	10	18	.	0		FALSE	FALSE	HIGH	2,3,4,5,6,7,8,9,10	9				0.4037	0.00181319	0.0309036	0.474177	0.00856291	0.0699581
chrX	SLC25A5	c.235A>T	p.Ile79Phe	8	16	.	5	SIFT-POLYPHEN2.HDIV-LRT-RADIAL.SVM-LR	TRUE	TRUE	MODERATE	1,2,4,6,7,8,9,10	8				0.1826	3.9047e-05	0.00608541
chrX	SLC25A5	c.877G>T	p.Glu293*	10	20	Pathogenic	1	LRT	FALSE	FALSE	HIGH	1,2,3,4,5,6,7,8,9,10	10				0.4411	0.00027885	0.0119703
