# Supplementary material for: Genomic Profiling of Adults with Pharmacoresistant Genetic Generalized Epilepsy
Source: Brain Sci. 2026 May 14;16(5):521. doi: 10.3390/brainsci16050521 (PMC13204277; doi:10.3390/brainsci16050521)
Supplement: Supplementary file 1 [file brainsci-16-00521-s001.zip › TableS5.xlsx]

## Sheet: Formatted_Patient_Data
Table S5. Genomic distribution and functional classification of variants identified in patients with intractable genetic generalized epilepsy
Patient Number	downstream	exonic	exonic;splicing	intergenic	intronic	ncRNA_exonic	ncRNA_exonic;splicing	ncRNA_intronic	ncRNA_splicing	ncRNA_UTR5	splicing	upstream	upstream;downstream	UTR3	UTR5	UTR5;UTR3	frameshift deletion	frameshift insertion	nonframeshift deletion	nonframeshift insertion	nonsynonymous SNV	startloss	stopgain	stoploss	synonymous SNV	unknown
1	25742	23109	28	2048873	1302183	16038	8	240589	68	1	98	23736	1033	35982	6285	19	105	80	179	157	10812	26	115	18	11370	266
2	30431	27060	20	2388510	1545887	18857	9	283653	96	3	157	28242	1290	43138	7595	14	131	85	203	161	12551	33	127	15	13447	312
3	25574	22030	29	2106910	1320324	15525	6	245869	72	2	100	23027	1081	36346	5850	20	109	65	139	122	10335	25	113	14	10833	295
4	30858	24906	21	2454398	1583937	17982	5	291669	80	1	136	29177	1313	43107	7515	15	134	101	205	178	11533	26	120	19	12251	350
5	27000	21674	20	2203139	1390119	15587	4	257422	71	3	108	23702	1020	36973	5492	14	94	65	154	111	10116	25	106	14	10730	274
6	24950	22719	30	1859446	1213382	15404	8	217988	73	2	119	25444	1129	32101	7201	22	119	93	185	200	10557	28	116	15	11134	284
7	34757	26876	27	2873647	1833426	20082	10	335550	98	2	156	29183	1354	49395	6515	24	142	87	186	147	12661	35	129	21	13282	199
8	23904	22687	27	1868577	1194727	15089	6	217574	67	4	104	23395	1036	33810	6679	18	107	75	183	149	10463	15	105	15	11307	283
9	28674	23674	28	2320857	1485620	16780	9	271525	75	2	118	27005	1216	39370	6898	22	127	93	193	179	10992	32	116	17	11635	303
10	26926	21423	25	2219699	1402049	15510	5	259342	76	2	111	23719	1009	37715	5613	22	101	78	153	131	10004	17	100	17	10557	280
Genomic variant annotation was performed using ANNOVAR. Documentation is available at (https://annovar.openbioinformatics.org/en/latest/user-guide/gene/). Table 4 summarizes the genomic locations and functional classifications of identified variants, highlighting potential regulatory and coding impacts. An additional table lists exonic variants of interest in disease pathogenesis.
