# Supplementary material for: Genomic Profiling of Adults with Pharmacoresistant Genetic Generalized Epilepsy
Source: Brain Sci. 2026 May 14;16(5):521. doi: 10.3390/brainsci16050521 (PMC13204277; doi:10.3390/brainsci16050521)
Supplement: Supplementary file 1 [file brainsci-16-00521-s001.zip › TableS6.xlsx]

## Sheet: Table5
Table S6. Deleteriousness of SNVs.
SNV Deleterious Prediction Count	Variant Count (snpEff Impact: HIGH, MODERATE, LOW, MODIFIER)	Unique Genes	Unique Epilepsy Genes
0	53826 (1.6%,35.6%,58.3%,4.5%)	14437	580
1	7316 (1.4%,84.7%,9.4%,4.5%)	4659	105
2	3167 (0.9%,92.9%,4.2%,2.0%)	2538	29
3	1897 (0.3%,96.8%,1.4%,1.5%)	1626	5
4	1309 (0.2%,97.9%,0.8%,1.1%)	1172	3
5	721 (0.3%,98.3%,0.8%,0.6%)	663	2
6	253 (0.0%,98.8%,0.4%,0.8%)	237	0
7	229 (0.4%,98.3%,0.4%,0.9%)	211	1
8	154 (0.0%,100.0%,0.0%,0.0%)	140	0
9	39 (0.0%,100.0%,0.0%,0.0%)	36	0
The distribution of deleterious scores for exonic variants is shown. The SNV Deleterious Prediction Count is derived by summing the number of predictions from nine different tools that classify a SNV as deleterious. The table lists, for each SNV Deleterious Prediciton Count, the total number of variants, the number of unique genes containing these variants, and the number of unique genes containi…
