# Supplementary material for: Genomic Profiling of Adults with Pharmacoresistant Genetic Generalized Epilepsy
Source: Brain Sci. 2026 May 14;16(5):521. doi: 10.3390/brainsci16050521 (PMC13204277; doi:10.3390/brainsci16050521)
Supplement: Supplementary file 1 [file brainsci-16-00521-s001.zip › TableS7.xlsx]

## Sheet: Formatted_Patient_Data
Table S7. Comparison of the distributions of ancestry estimates in our pharmacoresistant GGE cohort and the three reference groups.
Ancestry	GAGE (n=10)	1000 Genomes (n=2,184)		gnomAD (n=807,162)		Epi25 cases (n=28,955)
		N (%)	P-value	N (%)	P-value	N (%)	P-value
AFR	2 (20.0%)	492 (22.5%)	1	37545 (4.7%)	0.393	1746 (6.0%)	0.393
AMR	1 (10.0%)	362 (16.6%)	1	30019 (3.7%)	0.497	513 (1.8%)	0.393
ASN	2 (20.0%)	572 (26.2%)	1	67994 (8.4%)	0.407	1995 (6.9%)	0.393
EUR	5 (50.0%)	758 (34.7%)	0.497	622513 (77.1%)	0.393	17817 (61.5%)	0.696
Table S7. Comparison of the distributions of ancestry estimates in our pharmacoresistant GGE cohort and the three reference groups. P-values stem from Exact Binomial Tests comparing the frequency of a particular ancestry group in our pharmacoresistant GGE cohort with the respective frequency in a given reference group. The Benjamini-Hochberg method was used to adjust p-values. Note that only the …
