# Supplementary material for: Genomic Profiling of Adults with Pharmacoresistant Genetic Generalized Epilepsy
Source: Brain Sci. 2026 May 14;16(5):521. doi: 10.3390/brainsci16050521 (PMC13204277; doi:10.3390/brainsci16050521)
Supplement: Supplementary file 1 [file brainsci-16-00521-s001.zip › TableS8.xlsx]

## Sheet: Formatted_Patient_Data
Table S8. Comparison of self-reported race with ancestry estimates in our pharmacoresistant GGE cohort.
Sample	Self-reported race	Estimated ancestry	Number of variants of interest (N=133)
1	Black	EUR	124
2	White	AFR	111
3	White	EUR	117
4	Other-Ind Sub	ASN	116
5	Other-Ind Sub	ASN	123
6	Other-Mid Es	EUR	123
7	Black	AFR	124
8	White	EUR	122
9	White	EUR	129
10	Hispanic	AMR	114
Table S8. Comparison of self-reported race with ancestry estimates in our pharmacoresistant GGE cohort. The variants of interest are considered those found in at least eight samples and with either (i) snpEff predicting HIGH impact (e.g. frameshift variants, stopgain, etc.) or (ii) either logistic regression or support vector machine models predicting a missense variant as being deleterious. AFR:…
