# Supplementary material for: Genomic Profiling of Adults with Pharmacoresistant Genetic Generalized Epilepsy
Source: Brain Sci. 2026 May 14;16(5):521. doi: 10.3390/brainsci16050521 (PMC13204277; doi:10.3390/brainsci16050521)
Supplement: Supplementary file 1 [file brainsci-16-00521-s001.zip › TableS9.xlsx]

## Sheet: Sheet1
Table S9. Distribution of variant type among the 133 variants of interest.
Variant Type	N
frameshift deletion	32 (24.1%)
frameshift insertion	23 (17.3%)
nonsynonymous SNV	38 (28.6%)
startloss	2 (1.5%)
stopgain	31 (23.3%)
stoploss	6 (4.5%)
unknown	1 (0.8%)
